# Supplementary material for: Clinical Interest in Exome-Based Analysis of Somatic Mutational Signatures for Non-Small Cell Lung Cancer
Source: Cancers (Basel). 2024 Sep 9;16(17):3115. doi: 10.3390/cancers16173115 (PMC11393922; doi:10.3390/cancers16173115)
Supplement: Supplementary file 1 [file cancers-16-03115-s001.zip]

Archive with 3 entries (3 files):
- New Microsoft Word Document.pdf
- SupplementaryTable1.pdf
- SupplementaryTable2.pdf
